# Supplementary material for: GDF15 Contributes to Radioresistance by Mediating the EMT and Stemness of Breast Cancer Cells
Source: Int J Mol Sci. 2022 Sep 18;23(18):10911. doi: 10.3390/ijms231810911 (PMC9504016; doi:10.3390/ijms231810911)
Supplement: Supplementary file 1 [file ijms-23-10911-s001.zip]

Archive with 1 entries (1 files):
- ijms-1810199-supplementary.pdf
